# Supplementary material for: Curriculum and assessment tool for less invasive surfactant administration: an international Delphi consensus study
Source: Pediatr Res. 2023 May 4;94(3):1216–24. doi: 10.1038/s41390-023-02621-2 (PMC10444608; doi:10.1038/s41390-023-02621-2)
Supplement: Supplementary file 2 — APPENDIX A [file 41390_2023_2621_MOESM2_ESM.xlsx]

## Sheet: Ark1
APPENDIX A: Unique items in the LISA curriculum (LISA-CUR) with scores from round 2
Item	Likert scale score (%)
Indications and contraindications	1	2	3	4	5	Score
Knowledge about the indications, contraindications, limitations, and complications of the LISA procedure	0	0	0.01	0.13	0.86	0.99
Knowledge about the effect of surfactant on pulmonary function	0	0.04	0.09	0.51	0.37	0.87
Knowledge about how to assess the severity of RDS	0	0.03	0.1	0.38	0.49	0.87
Knowledge on the most recent relevant guidelines	0.01	0	0.11	0.45	0.43	0.88
Complications	1	2	3	4	5	Score
Knowledge about the incidence of complications during the LISA procedure	0	0.01	0.08	0.39	0.52	0.91
Knowledge about the signs and management of complications during the LISA procedure	0	0.01	0.01	0.17	0.82	0.98
Equipment and device familiarity	1	2	3	4	5	Score
Knowledge about infection preventative measures	0.01	0.07	0.21	0.5	0.21	0.71
Familiarity with technical equipment required for the LISA procedure	0	0	0.01	0.24	0.75	0.99
Knowledge about the unit’s preferred catheter type(s)	0	0.06	0.19	0.52	0.24	0.75
Practical skills in inserting and positioning the catheter in the trachea at the correct depth	0	0	0.01	0.13	0.87	0.99
Practical skills using Magill forceps (if used in the unit)	0.06	0.07	0.2	0.41	0.26	0.67
Practical skills in maintaining the correct position of the catheter during surfactant administration	0	0.01	0	0.28	0.71	0.99
Practical skills in removing the catheter	0.05	0.1	0.27	0.42	0.16	0.58
Drugs and non-pharmacological analgesic interventions	1	2	3	4	5	Score
Knowledge about the indications, dosage, route of administration, effects, and side effects of drugs (including types of surfactant) that may be used as part of the LISA procedure	0	0	0.02	0.3	0.68	0.98
Knowledge about correct administration of drugs that may be used as part of the LISA procedure	0.01	0	0.02	0.37	0.6	0.97
Knowledge about advantages and disadvantages of using sedation and analgesia as part of the LISA procedure	0.01	0	0.02	0.4	0.57	0.98
Knowledge about use of non-pharmacological analgesic interventions as part of the LISA procedure	0	0.02	0.03	0.32	0.63	0.95
Airway management	1	2	3	4	5	Score
Practical skills in optimizing the position of the patient	0	0	0.06	0.34	0.6	0.94
Knowledge about the neonatal upper respiratory and lower respiratory airway anatomy	0	0.02	0.16	0.39	0.43	0.82
Knowledge about vocal cord visualization techniques	0	0	0.03	0.33	0.64	0.97
Knowledge about indications for intubation	0	0	0.08	0.29	0.63	0.92
Practical skills in manual airway maneuvers	0	0.02	0.06	0.36	0.56	0.92
Practical skills in inserting a laryngeal mask airway	0.16	0.24	0.32	0.19	0.1	0.29
Practical skills in endotracheal intubation	0	0.02	0.02	0.19	0.77	0.96
Ventilation	1	2	3	4	5	Score
Practical skills in bag-valve-mask (BVM) ventilation	0.03	0	0.1	0.27	0.6	0.87
Knowledge of indications for continuous positive airway pressure (CPAP)	0.02	0.03	0.1	0.32	0.53	0.85
Practical skills in non-invasive ventilation	0.02	0.02	0.11	0.34	0.5	0.84
Practical skills in using nasal CPAP correctly	0.01	0.04	0.07	0.25	0.63	0.88
Practical skills in using a mechanical ventilator after endotracheal intubation	0.02	0.06	0.14	0.33	0.45	0.78
Knowledge about the complications of mechanical ventilation	0.03	0.06	0.15	0.37	0.38	0.75
Physical examinations and vital signs	1	2	3	4	5	Score
Knowledge about target vital sign values	0	0	0.06	0.31	0.63	0.94
Knowledge about how to monitor for signs of pain and distress	0	0	0.04	0.52	0.44	0.96
Practical skills in using a pain or distress scale	0.02	0.06	0.3	0.46	0.16	0.62
Knowledge about interpreting signs according to patient’s gestational age	0	0.02	0.25	0.48	0.25	0.73
Evaluation and outcomes	1	2	3	4	5	Score
Knowledge about how to evaluate LISA procedure success or failure	0	0	0.01	0.37	0.62	0.99
Knowledge about long-term outcomes of the LISA procedure	0	0.06	0.15	0.61	0.17	0.79
Other skills	1	2	3	4	5	Score
Knowledge about other methods of surfactant administration	0	0.02	0.1	0.56	0.32	0.88
Practical skills in treatment of pneumothorax	0	0.08	0.1	0.36	0.47	0.83
Practical skills in lung ultrasound	0.14	0.22	0.33	0.25	0.05	0.3
Practical skills in inserting an intravenous (IV) access	0.07	0.14	0.31	0.29	0.18	0.48
Knowledge about chest X-ray interpretation in newborn infants with signs of respiratory distress	0.01	0.09	0.1	0.48	0.33	0.81
Knowledge about blood gas interpretation	0	0.04	0.1	0.41	0.44	0.86
Knowledge about maintaining thermal control during the LISA procedure	0	0.02	0.11	0.45	0.42	0.87
Practical skills in Neonatal Life Support	0	0.01	0.1	0.24	0.66	0.9
Legend: Proportion of LISA experts selecting Likert scale categories 1-5 for each item on the LISA-CUR, with the overall consensus rating score (combining proportions in categories 4 and 5) shown in the far-right column. A consensus score ≥80% indicated the item was suitable for inclusion in round 3. Likert scale: 1: Not important at all, 2: Less important, 3: Neutral, 4: Important, 5: Very impor…
