# Supplementary material for: Curriculum and assessment tool for less invasive surfactant administration: an international Delphi consensus study
Source: Pediatr Res. 2023 May 4;94(3):1216–24. doi: 10.1038/s41390-023-02621-2 (PMC10444608; doi:10.1038/s41390-023-02621-2)
Supplement: Supplementary file 3 — APPENDIX B [file 41390_2023_2621_MOESM3_ESM.xlsx]

## Sheet: Ark1
APPENDIX B: Unique items in the LISA Assessment Tool (LISA-AT) with scores from round 2
Item	Likert scale score (%)
Pre-procedure	1	2	3	4	5	Score
Inform about indications, effects, and potential side effects of the LISA procedure to collect informed consent	0.05	0.11	0.16	0.36	0.33	0.68
Prepare the room to optimize conditions for the LISA procedure	0	0.02	0.19	0.51	0.28	0.79
Ensure appropriate monitoring of vital signs before and during the LISA procedure	0	0	0.02	0.37	0.61	0.98
Ensuring all equipment used in the LISA procedure is functioning	0	0	0.02	0.2	0.78	0.98
Perform relevant steps to ensure infectious control	0	0.06	0.24	0.46	0.24	0.7
Position the patient optimally and maintain position during the LISA procedure	0	0.01	0.06	0.3	0.62	0.92
Perform a team briefing before the LISA procedure including task assignment, outlining potential problems etc.	0	0.01	0.13	0.46	0.4	0.86
Inter-procedure	1	2	3	4	5	Score
Check drugs and doses that may be used as part of the LISA procedure	0	0.02	0.06	0.39	0.52	0.91
Ensure non-pharmacological precautions on pain and stress management	0.01	0.01	0.06	0.39	0.53	0.92
Competent and non-injurious handling of the laryngoscope and good visualization of the vocal cords	0	0	0.02	0.16	0.81	0.97
Competent and non-injurious handling of the Magill forceps (if used)	0.02	0.07	0.19	0.32	0.39	0.71
Insert the catheter into the trachea at the desired depth and maintain the position while retracting the laryngoscope	0	0	0.04	0.17	0.79	0.95
Surfactant administration synchronized with the patient’s inspiration with a closed mouth	0.04	0.04	0.14	0.4	0.37	0.77
Manage possible complications during administration	0	0	0.03	0.25	0.71	0.96
Maintain CPAP/NIV during the LISA procedure	0	0.01	0.02	0.27	0.7	0.97
Avoid unnecessary mask ventilation or intubation	0.09	0.15	0.29	0.35	0.11	0.46
Post-procedure	1	2	3	4	5	Score
Check gastric retention to ensure there is no surfactant	0.06	0.06	0.2	0.4	0.28	0.67
If an opioid has been used, ensure naloxone is available with the relevant dose	0	0.01	0.07	0.39	0.52	0.91
Non-technical skills	1	2	3	4	5	Score
Situational awareness, communication, teamwork, team leadership skills	0.01	0.02	0.13	0.44	0.38	0.83
Overall	1	2	3	4	5	Score
Number of attempts until the LISA procedure is successfully performed	0	0.02	0.1	0.52	0.36	0.87
Able to follow the algorithm and minimize time delay in treatment	0	0.01	0.05	0.31	0.63	0.94
Gentle handling of the patient during the LISA procedure	0	0.01	0.08	0.42	0.48	0.9
Legend: Proportion of LISA experts selecting Likert scale categories 1-5 for each item on the LISA-AT, with the overall consensus rating score (combining proportions in categories 4 and 5) shown in the far right column. A consensus score ≥80% indicated the item was suitable for inclusion in round 3. Likert scale: 1: Not important at all, 2: Less important, 3: Neutral, 4: Important, 5: Very import…
