# Supplementary material for: Curriculum and assessment tool for less invasive surfactant administration: an international Delphi consensus study
Source: Pediatr Res. 2023 May 4;94(3):1216–24. doi: 10.1038/s41390-023-02621-2 (PMC10444608; doi:10.1038/s41390-023-02621-2)
Supplement: Supplementary file 5 — APPENDIX D [file 41390_2023_2621_MOESM5_ESM.xlsx]

## Sheet: Ark1
APPENDIX D: Adjustments to the LISA curriculum (LISA-CUR) between Delphi round 2 and 3 based on the experts’ comments
Items achieving expert consensus	Score	Adjustments
Indications and contraindications	%	Comments
Knowledge about the indications and limitations of the LISA procedure	0.99	We have deleted complications and contraindications based on experts’ comments.
Knowledge about the effect of surfactant on pulmonary function	0.87
Knowledge about how to assess the severity of RDS according to local protocol	0.87	We have suggested to add “according to local protocol” as severity of RDS can be assessed using various methods (ultrasound, x ray, level of oxygen etc.).
Knowledge on the most recent relevant guidelines on RDS	0.88	We have suggested to add “on RDS” as a clarification.
Complications	%	Comments
Knowledge about the incidence, signs, and management of complications during the LISA procedure	0.98	We have merged this item with the item:
		Knowledge about the incidence of complications during the LISA procedure (91%)
Equipment and device familiarity	%	Comments
Familiar with equipment required for the LISA procedure	0.99
Practical skills in inserting and positioning the catheter in the trachea at the correct depth	0.99
Practical skills in maintaining the correct position of the catheter during surfactant administration	0.99
Drugs and non-pharmacological analgesic interventions	%	Comments
Knowledge about the indications, dosage, correct administration, effects, and side effects of drugs that may be used as part of the LISA procedure	0.98	We have merged this item with the item:
		Knowledge about correct administration of drugs that may be used as part of the LISA procedure (97%)
Knowledge about advantages and disadvantages of using sedation and analgesia as part of the LISA procedure	0.98
Knowledge about use of non-pharmacological analgesic interventions as part of the LISA procedure	0.95
Airway management	%	Comments
Practical skills in optimizing positioning of the patient including manual airway maneuvers (e.g., jaw lift)	0.94	We have merged this item with the item:
		Practical skills in manual airway maneuvers (92%)
		We have added “(e.g., jaw lift)” to specify manual airway maneuvers.
Knowledge about the neonatal upper respiratory and lower respiratory airway anatomy	0.82
Knowledge about airway visualization techniques using a laryngoscope	0.97	We have added “(i.e., laryngoscopy)”.
Knowledge about indications for intubation in terms of failure criteria for the LISA procedure	0.92	We have added “(i.e., failure criteria for the LISA procedure)”
Practical skills in endotracheal intubation	0.96
Ventilation	%	Comments
Practical skills in mask ventilation using a bag-valve-mask or T-piece	0.87	We have added “mask ventilation (using a bag-valve-mask or T-piece)”.
Practical skills in non-invasive ventilation	0.84
Knowledge of indications for CPAP	0.85
Practical skills in using nasal CPAP	0.88
Physical examinations and vital signs	%	Comments
Knowledge about target vital sign values such as heart rate and saturation	0.94	We have added “(e.g., heart rate, saturation)”.
Knowledge about how to recognize for signs of pain and distress	0.96	We have replaced “monitor” by “recognize”
Evaluation and outcomes	%	Comments
Knowledge about how to evaluate LISA procedure success or failure	0.99
Other skills	%	Comments
Knowledge about other methods of surfactant administration	0.88
Practical skills in treatment of pneumothorax	0.83
Knowledge about chest X-ray interpretation in newborn infants with signs of respiratory distress	0.81
Knowledge about blood gas interpretation	0.86
Knowledge about maintaining thermal control during the LISA procedure	0.87
Practical skills in Neonatal Life Support	0.9
