# Supplementary material for: Curriculum and assessment tool for less invasive surfactant administration: an international Delphi consensus study
Source: Pediatr Res. 2023 May 4;94(3):1216–24. doi: 10.1038/s41390-023-02621-2 (PMC10444608; doi:10.1038/s41390-023-02621-2)
Supplement: Supplementary file 6 — APPENDIX E [file 41390_2023_2621_MOESM6_ESM.xlsx]

## Sheet: Ark1
APPENDIX E: Adjustments to the LISA assessment tool (LISA-AT) between Delphi round 2 and 3 based on the experts’ comments
Items achieving consensus		Adjustments	Score	Suggested response anchors
Pre-procedure	Description		%	1	3	5
Monitoring	Ensure appropriate monitoring of vital signs before and during the LISA procedure.		0.98	Fails to ensure monitoring.	Competent but not consistent monitoring of vital signs.	Excellent monitoring of vital signs before and during the procedure.
Equipment preparation	Ensure all equipment used in the LISA procedure is functioning.		0.98	Fails to check equipment / checks equipment incorrectly.	Competent but not consistent check of the equipment.	Excellent check of all the equipment.
Positioning	Position the patient optimally and maintain position during the LISA procedure.		0.92	Fails to position the patient.	Competent but not consistent position of the patient throughout the procedure.	Excellent position of the patient during the procedure.
Team-briefing / Team resource management	Perform a team briefing before the LISA procedure including task assignment, outlining potential problems etc.		0.86	Fails to perform team briefing.	Performs team briefing with some experience.	Excellent team briefing.
Inter-procedure	Description		%	1	3	5
Pharmacological interventions	Check drugs and doses that may be used as part of the LISA procedure (including antidote if opioid is being used).	We have added “(including antidote if opioid is being used)” to the item “Pharmacological interventions” and removed the item “Antidote” from the post-procedure category. This empty category has been deleted accordingly.	0.91	Fails to check drugs.	Competent but not consistent check of drugs.	Excellent check of all drugs and doses.
Non-pharmacological interventions	Ensure non-pharmacological precautions on pain and stress management.		0.92	Displays poor knowledge on non-pharmacological precautions.	Displays some knowledge of non-pharmacological precautions	Displays ample knowledge of non-pharmacological precautions.
Laryngoscopy	Competent and non-injurious handling of the laryngoscope and good visualization of the vocal cords including sufficient overview of the airway.		0.97	Fails to handle the laryngoscope / Injurious handling of the laryngoscope / Fails to visualize the vocal cords.	Competent but not consistent handling of the laryngoscope.	Excellent handling of the laryngoscope.
Catheterization	Insert the catheter into the trachea at the desired depth and maintain the position during instillation while retracting the laryngoscope.		0.95	Fails to insert the catheter.	Competent but not consistent handling of the catheter.	Excellent handling of the catheter.
Surfactant administration	Slow infusion to allow surfactant to be inhaled by the infant.	As this item did not achieve consensus before (probably due to a misleading description) we have changed the wording of surfactant administration and allow experts to rate this item again.	0.77	Fails to administer surfactant correctly.	Competent but not consistent surfactant administration.	Excellent surfactant administration.
Complications	Manage possible complications during administration.		0.96	Fails to manage complications.	Manages complications with some experience.	Excellent management of complications.
Ventilation	Maintain CPAP/NIV during the LISA procedure.		0.97	Fails to maintain CPAP/NIV during the procedure.	Competent but not consistent use of CPAP/NIV during the procedure.	Excellent use of CPAP/NIV during the procedure.
Non-technical skills	Description		%	1	3	5
Non-technical skills	Situational awareness, communication, teamwork, team leadership skills.		0.83	Fails to use non-technical.	Use non-technical skills with some experience.	Excellent use of non-technical skills.
Overall	Description		%	1	3	5
Number of attempts	Number of attempts until the LISA procedure is successfully performed.		0.87	Eventually, the procedure is successfully performed.	Successfully performs procedure in third attempt.	Successfully performs procedure in first attempt.
Adherence to algorithm / Time factor	Able to follow this algorithm and minimize time delay in treatment.		0.94	Fails to follow the algorithm.	Able to follow the algorithm but with significant time delay.	Able to follow the algorithm with minimal time delay.
Handling of the infant	Gentle handling of the patient during the LISA procedure.		0.9	Fails to handle the patient in a gentle way.	Handles the patient with some experience.	Excellent handling of the patient.
